# Supplementary material for: Dieckol Isolated from Eisenia bicyclis Ameliorates Wrinkling and Improves Skin Hydration via MAPK/AP-1 and TGF-β/Smad Signaling Pathways in UVB-Irradiated Hairless Mice
Source: Mar Drugs. 2022 Dec 14;20(12):779. doi: 10.3390/md20120779 (PMC9785544; doi:10.3390/md20120779)
Supplement: Supplementary file 1 [file marinedrugs-20-00779-s001.zip]

Archive with 1 entries (1 files):
- marinedrugs-2006989-supplementary.pdf
